# Supplementary material for: Between-Session Reliability of Athletic Performance and Injury Mitigation Measures in Female Adolescent Athletes in the United States
Source: Life (Basel). 2024 Jul 18;14(7):892. doi: 10.3390/life14070892 (PMC11278427; doi:10.3390/life14070892)
Supplement: Supplementary file 1 [file life-14-00892-s001.zip]

Archive with 1 entries (1 files):
- life-3093410-supplementary.pdf
